# Supplementary material for: Characteristics of urologists participating in Medicare Advantage networks and implications for prostate cancer care
Source: Health Aff Sch. 2026 Jul 4;4(7):qxag172. doi: 10.1093/haschl/qxag172 (PMC13404993; doi:10.1093/haschl/qxag172)
Supplement: qxag172_Supplementary_Data [file qxag172_supplementary_data.zip]

Archive with 6 entries (6 files):
- coi_disclosure_AM.docx
- coi_disclosure_BH .docx
- coi_disclosure_BL.docx
- coi_disclosure_EP.docx
- Appendix (4).docx
- coi_disclosure_AH.docx
